# Supplementary material for: Parental Attitudes, Motivators and Barriers Toward Children’s Vaccination in Poland: A Scoping Review
Source: Vaccines (Basel). 2025 Jan 6;13(1):41. doi: 10.3390/vaccines13010041 (PMC11769564; doi:10.3390/vaccines13010041)
Supplement: Supplementary file 1 [file vaccines-13-00041-s001.zip]

Archive with 1 entries (1 files):
- vaccines-3370208-supplementary.pdf
